# Supplementary material for: Genetic vulnerability and adverse mental health outcomes following mild traumatic brain injury: a meta-analysis of CENTER-TBI and TRACK-TBI cohorts
Source: eClinicalMedicine. 2024 Dec 5;78:102956. doi: 10.1016/j.eclinm.2024.102956 (PMC11667043; doi:10.1016/j.eclinm.2024.102956)
Supplement: Group members [file mmc2.xlsx]

## Sheet: Sheet1
First Name and Middle Initial(s)	Surename	Group
Cecilia	Ackerlund	CENTER-TBI
Hadie	Adams	CENTER-TBI
Krisztina	Amrein	CENTER-TBI
Nada	Andelic	CENTER-TBI
Lasse	Andreassen	CENTER-TBI
Audny	Anke	CENTER-TBI
Anna	Antoni	CENTER-TBI
Gérard	Audibert	CENTER-TBI
Philippe	Azouvi	CENTER-TBI
Maria Luisa	Azzolini	CENTER-TBI
Ronald	Bartels	CENTER-TBI
Pál	Barzó	CENTER-TBI
Romuald	Beauvais	CENTER-TBI
Ronny	Beer	CENTER-TBI
Bo-Michael	Bellander	CENTER-TBI
Antonio	Belli	CENTER-TBI
Habib	Benali	CENTER-TBI
Maurizio	Berardino	CENTER-TBI
Luigi	Beretta	CENTER-TBI
Morten	Blaabjerg	CENTER-TBI
Peter	Bragge	CENTER-TBI
Alexandra	Brazinova	CENTER-TBI
Vibeke	Brinck	CENTER-TBI
Joanne	Brooker	CENTER-TBI
Camilla	Brorsson	CENTER-TBI
Andras	Buki	CENTER-TBI
Monika	Bullinger	CENTER-TBI
Manuel	Cabeleira	CENTER-TBI
Alessio	Caccioppola	CENTER-TBI
Emiliana	Calappi	CENTER-TBI
Maria Rosa	Calvi	CENTER-TBI
Peter	Cameron	CENTER-TBI
Guillermo	Carbayo Lozano	CENTER-TBI
Marco	Carbonara	CENTER-TBI
Ana M.	Castaño-León	CENTER-TBI
Simona	Cavallo	CENTER-TBI
Giorgio	Chevallard	CENTER-TBI
Arturo	Chieregato	CENTER-TBI
Giuseppe	Citerio	CENTER-TBI
Hans	Clusmann	CENTER-TBI
Mark Steven	Coburn	CENTER-TBI
Jonathan	Coles	CENTER-TBI
Jamie D.	Cooper	CENTER-TBI
Marta	Correia	CENTER-TBI
Amra	Čović	CENTER-TBI
Nicola	Curry	CENTER-TBI
Endre	Czeiter	CENTER-TBI
Marek	Czosnyka	CENTER-TBI
Claire	Dahyot-Fizelier	CENTER-TBI
Paul	Dark	CENTER-TBI
Helen	Dawes	CENTER-TBI
Véronique	De Keyser	CENTER-TBI
Vincent	Degos	CENTER-TBI
Francesco	Della Corte	CENTER-TBI
Hugo	den Boogert	CENTER-TBI
Bart	Depreitere	CENTER-TBI
Đula	Đilvesi	CENTER-TBI
Abhishek	Dixit	CENTER-TBI
Emma	Donoghue	CENTER-TBI
Jens	Dreier	CENTER-TBI
Guy-Loup	Dulière	CENTER-TBI
Ari	Ercole	CENTER-TBI
Patrick	Esser	CENTER-TBI
Erzsébet	Ezer	CENTER-TBI
Martin	Fabricius	CENTER-TBI
Valery L.	Feigin	CENTER-TBI
Kelly	Foks	CENTER-TBI
Shirin	Frisvold	CENTER-TBI
Alex	Furmanov	CENTER-TBI
Pablo	Gagliardo	CENTER-TBI
Damien	Galanaud	CENTER-TBI
Dashiell	Gantner	CENTER-TBI
Guoyi	Gao	CENTER-TBI
Pradeep	George	CENTER-TBI
Alexandre	Ghuysen	CENTER-TBI
Lelde	Giga	CENTER-TBI
Ben	Glocker	CENTER-TBI
Jagoš	Golubović	CENTER-TBI
Pedro A.	Gomez	CENTER-TBI
Johannes	Gratz	CENTER-TBI
Benjamin	Gravesteijn	CENTER-TBI
Francesca	Grossi	CENTER-TBI
Russell L.	Gruen	CENTER-TBI
Deepak	Gupta	CENTER-TBI
Juanita A.	Haagsma	CENTER-TBI
Iain	Haitsma	CENTER-TBI
Raimund	Helbok	CENTER-TBI
Eirik	Helseth	CENTER-TBI
Lindsay	Horton	CENTER-TBI
Jilske	Huijben	CENTER-TBI
Peter J.	Hutchinson	CENTER-TBI
Bram	Jacobs	CENTER-TBI
Stefan	Jankowski	CENTER-TBI
Mike	Jarrett	CENTER-TBI
Ji-yao	Jiang	CENTER-TBI
Faye	Johnson	CENTER-TBI
Kelly	Jones	CENTER-TBI
Mladen	Karan	CENTER-TBI
Angelos G.	Kolias	CENTER-TBI
Erwin	Kompanje	CENTER-TBI
Daniel	Kondziella	CENTER-TBI
Lars-Owe	Koskinen	CENTER-TBI
Noémi	Kovács	CENTER-TBI
Ana	Kowark	CENTER-TBI
Alfonso	Lagares	CENTER-TBI
Linda	Lanyon	CENTER-TBI
Steven	Laureys	CENTER-TBI
Fiona	Lecky	CENTER-TBI
Didier	Ledoux	CENTER-TBI
Rolf	Lefering	CENTER-TBI
Valerie	Legrand	CENTER-TBI
Aurelie	Lejeune	CENTER-TBI
Leon	Levi	CENTER-TBI
Roger	Lightfoot	CENTER-TBI
Hester	Lingsma	CENTER-TBI
Marc	Maegele	CENTER-TBI
Marek	Majdan	CENTER-TBI
Alex	Manara	CENTER-TBI
Hugues	Maréchal	CENTER-TBI
Costanza	Martino	CENTER-TBI
Julia	Mattern	CENTER-TBI
Charles	McFadyen	CENTER-TBI
Catherine	McMahon	CENTER-TBI
Béla	Melegh	CENTER-TBI
Tomas	Menovsky	CENTER-TBI
Ana	Mikolic	CENTER-TBI
Benoit	Misset	CENTER-TBI
Visakh	Muraleedharan	CENTER-TBI
Lynnette	Murray	CENTER-TBI
Ancuta	Negru	CENTER-TBI
David	Nelson	CENTER-TBI
Virginia	Newcombe	CENTER-TBI
Daan	Nieboer	CENTER-TBI
József	Nyirádi	CENTER-TBI
Matej	Oresic	CENTER-TBI
Fabrizio	Ortolano	CENTER-TBI
Olubukola	Otesile	CENTER-TBI
Paul M.	Parizel	CENTER-TBI
Jean-François	Payen	CENTER-TBI
Natascha	Perera	CENTER-TBI
Vincent	Perlbarg	CENTER-TBI
Paolo	Persona	CENTER-TBI
Wilco	Peul	CENTER-TBI
Anna	Piippo-Karjalainen	CENTER-TBI
Matti	Pirinen	CENTER-TBI
Dana	Pisica	CENTER-TBI
Horia	Ples	CENTER-TBI
Suzanne	Polinder	CENTER-TBI
Inigo	Pomposo	CENTER-TBI
Jussi P.	Posti	CENTER-TBI
Louis	Puybasset	CENTER-TBI
Andreea	Rădoi	CENTER-TBI
Arminas	Ragauskas	CENTER-TBI
Rahul	Raj	CENTER-TBI
Malinka	Rambadagalla	CENTER-TBI
Veronika	Rehorčíková	CENTER-TBI
Isabel	Retel Helmrich	CENTER-TBI
Jonathan	Rhodes	CENTER-TBI
Sophie	Richter	CENTER-TBI
Saulius	Rocka	CENTER-TBI
Cecilie	Roe	CENTER-TBI
Olav	Roise	CENTER-TBI
Jeffrey	Rosenfeld	CENTER-TBI
Christina	Rosenlund	CENTER-TBI
Guy	Rosenthal	CENTER-TBI
Rolf	Rossaint	CENTER-TBI
Sandra	Rossi	CENTER-TBI
Daniel	Rueckert	CENTER-TBI
Martin	Rusnák	CENTER-TBI
Juan	Sahuquillo	CENTER-TBI
Oliver	Sakowitz	CENTER-TBI
Renan	Sanchez-Porras	CENTER-TBI
Janos	Sandor	CENTER-TBI
Nadine	Schäfer	CENTER-TBI
Silke	Schmidt	CENTER-TBI
Herbert	Schoechl	CENTER-TBI
Guus	Schoonman	CENTER-TBI
Rico Frederik	Schou	CENTER-TBI
Elisabeth	Schwendenwein	CENTER-TBI
Charlie	Sewalt	CENTER-TBI
Ranjit D.	Singh	CENTER-TBI
Toril	Skandsen	CENTER-TBI
Peter	Smielewski	CENTER-TBI
Abayomi	Sorinola	CENTER-TBI
Emmanuel	Stamatakis	CENTER-TBI
Simon	Stanworth	CENTER-TBI
Robert	Stevens	CENTER-TBI
William	Stewart	CENTER-TBI
Nino	Stocchetti	CENTER-TBI
Nina	Sundström	CENTER-TBI
Riikka	Takala	CENTER-TBI
Viktória	Tamás	CENTER-TBI
Tomas	Tamosuitis	CENTER-TBI
Mark Steven	Taylor	CENTER-TBI
Braden	Te Ao	CENTER-TBI
Olli	Tenovuo	CENTER-TBI
Alice	Theadom	CENTER-TBI
Aurore	Thibaut	CENTER-TBI
Matt	Thomas	CENTER-TBI
Dick	Tibboel	CENTER-TBI
Marjolijn	Timmers	CENTER-TBI
Christos	Tolias	CENTER-TBI
Tony	Trapani	CENTER-TBI
Cristina Maria	Tudora	CENTER-TBI
Andreas	Unterberg	CENTER-TBI
Peter	Vajkoczy	CENTER-TBI
Egils	Valeinis	CENTER-TBI
Shirley	Vallance	CENTER-TBI
Zoltán	Vámos	CENTER-TBI
Mathieu	van der Jagt	CENTER-TBI
Joukje	van der Naalt	CENTER-TBI
Gregory	Van der Steen	CENTER-TBI
Jeroen T.J.M.	van Dijck	CENTER-TBI
Inge A.	van Erp	CENTER-TBI
Thomas A.	van Essen	CENTER-TBI
Wim	Van Hecke	CENTER-TBI
Caroline	van Heugten	CENTER-TBI
Dominique	Van Praag	CENTER-TBI
Ernest	van Veen	CENTER-TBI
Roel	van Wijk	CENTER-TBI
Thijs	Vande Vyvere	CENTER-TBI
Alessia	Vargiolu	CENTER-TBI
Emmanuel	Vega	CENTER-TBI
Kimberley	Velt	CENTER-TBI
Jan	Verheyden	CENTER-TBI
Paul M.	Vespa	CENTER-TBI
Anne	Vik	CENTER-TBI
Rimantas	Vilcinis	CENTER-TBI
Victor	Volovici	CENTER-TBI
Nicole	von Steinbüchel	CENTER-TBI
Daphne	Voormolen	CENTER-TBI
Peter	Vulekovic	CENTER-TBI
Daniel	Whitehouse	CENTER-TBI
Eveline	Wiegers	CENTER-TBI
Guy	Williams	CENTER-TBI
Stefan	Wolf	CENTER-TBI
Zhihui	Yang	CENTER-TBI
Peter	Ylén	CENTER-TBI
Alexander	Younsi	CENTER-TBI
Frederick A.	Zeiler	CENTER-TBI
Agate	Ziverte	CENTER-TBI
Tommaso	Zoerle	CENTER-TBI
Opeolu	Adeoye	TRACK-TBI
Neeraj	Badjatia	TRACK-TBI
Jason	Barber	TRACK-TBI
Michael	Bergin	TRACK-TBI
Kim	Boase	TRACK-TBI
Yelena	Bodien	TRACK-TBI
Randall	Chesnut	TRACK-TBI
John	Corrigan	TRACK-TBI
Karen	Crawford	TRACK-TBI
Ramon	Diaz-Arrastia	TRACK-TBI
Sureyya	Dikmen	TRACK-TBI
Ann-Christine	Duhaime	TRACK-TBI
Richard	Ellenbogen	TRACK-TBI
Venkata	Feeser	TRACK-TBI
Adam R	Ferguson	TRACK-TBI
Brandon	Foreman	TRACK-TBI
Etienne	Gaudette	TRACK-TBI
Joseph	Giacino	TRACK-TBI
Luis	Gonzalez	TRACK-TBI
Shankar	Gopinath	TRACK-TBI
Ramesh	Grandhi	TRACK-TBI
Rao	Gullapalli	TRACK-TBI
Claude	Hemphill	TRACK-TBI
Gillian	Hotz	TRACK-TBI
Russell	Huie	TRACK-TBI
Ruchira	Jha	TRACK-TBI
Dirk C.	Keene	TRACK-TBI
Ryan	Kitagawa	TRACK-TBI
Frederick	Korley	TRACK-TBI
Joel	Kramer	TRACK-TBI
Natalie	Kreitzer	TRACK-TBI
Harvey	Levin	TRACK-TBI
Chris	Lindsell	TRACK-TBI
Joan	Machamer	TRACK-TBI
Christopher	Madden	TRACK-TBI
Alastair	Martin	TRACK-TBI
Thomas	McAllister	TRACK-TBI
Michael	McCrea	TRACK-TBI
Randall	Merchant	TRACK-TBI
Pratik	Mukherjee	TRACK-TBI
Lindsay	Nelson	TRACK-TBI
Laura B.	Ngwenya	TRACK-TBI
Florence	Noel	TRACK-TBI
Amber	Nolan	TRACK-TBI
David	Okonkwo	TRACK-TBI
Eva	Palacios	TRACK-TBI
Daniel	Perl	TRACK-TBI
Ava	Puccio	TRACK-TBI
Miri	Rabinowitz	TRACK-TBI
Claudia	Robertson	TRACK-TBI
Richard Ben	Rodgers	TRACK-TBI
Eric	Rosenthal	TRACK-TBI
Angelle	Sander	TRACK-TBI
Danielle	Sandsmark	TRACK-TBI
Andrea	Schneider	TRACK-TBI
David	Schnyer	TRACK-TBI
Seth	Seabury	TRACK-TBI
Mark	Sherer	TRACK-TBI
Gabriella	Sugar	TRACK-TBI
Nancy	Temkin	TRACK-TBI
Arthur	Toga	TRACK-TBI
Abel	Torres-Espin	TRACK-TBI
Alex	Valadka	TRACK-TBI
Mary	Vassar	TRACK-TBI
Kevin	Wang	TRACK-TBI
Vincent	Wang	TRACK-TBI
John K.	Yue	TRACK-TBI
Esther	Yuh	TRACK-TBI
Ross	Zafonte	TRACK-TBI
